# Supplementary material for: Proteomic alterations in the brain and blood–brain barrier during brain Aβ accumulation in an APP knock-in mouse model of Alzheimer’s disease
Source: Fluids Barriers CNS. 2023 Sep 14;20:66. doi: 10.1186/s12987-023-00466-9 (PMC10500766; doi:10.1186/s12987-023-00466-9)
Supplement: Supplementary file 1 — Additional file 1: Table S1. Temporal profiles of the levels of differentially expressed proteins in the brain of APP-KI mice. Fold change was calculated using the intensities in the brains of age-matched APP-KI and WT mice as estimated by DIA-NN. P-values were estimated using Welch’s test. Data points represent mean ± SD values (n = 3–5). Table S2. Temporal profiles of the levels of differentially expressed proteins in isolated brain capillaries of APP-KI mice. Fold change was calculated using the counts in the isolated brain capillaries of age-matched APP-KI and WT mice as estimated by DIA-NN. P-values were estimated using Welch’s test. Data points represent mean ± SD values (n = 3–5). Table S3. Temporal profiles of the levels of significantly different ABC and SLC transporter proteins in the brain capillaries of APP-KI mice. Fold change was calculated using the counts in isolated brain capillaries of age-matched APP-KI and WT mice as estimated by DIA-NN. P-values were estimated using Welch’s test. Data points represent mean ± SD values (n = 3–5). Table S4. Temporal profiles of the levels of ABC and SLC transporter proteins in the brain of APP-KI mice. Fold change was calculated using the counts in the brains of age-matched APP-KI and WT mice as estimated by DIA-NN. P-values were estimated using Welch’s test. Data points represent mean ± SD values (n = 3–5). Table S5. Temporal profiles of the levels of proteins related to receptor-mediated transcytosis in the brain capillaries of APP-KI mice. Fold change was calculated using the counts in the brains of age-matched APP-KI and WT mice as estimated by DIA-NN. P-values were estimated using Welch’s test. Data points represent mean ± SD values (n = 3–5). Table S6. Temporal profiles of Aβ production and clearance in the brain and brain capillaries of APP-KI mice. Fold change was calculated using the counts in the brain and isolated brain capillaries of age-matched APP-KI and WT mice as estimated by DIA-NN. P-values were [file 12987_2023_466_MOESM1_ESM.xlsx]

## Sheet: Additional Table 1
Additional Table 1. Temporal profiles of the levels of differentially expressed proteins in the brain of APP-KI mice
Group	Uniprot ID	Gene name	Protein name	2 month			5 month			12 month
				FC		P-value	FC		P-value	FC		P-value
				Mean	SD		Mean	SD		Mean	SD
2month&12month	O35405	Pld3	5'-3' exonuclease PLD3	1.13269	0.0310139	0.00434415	1.14759	0.0667859	0.0106664	1.1961	0.0254314	6.57257e-05
5month&12month	Q8CI94	Pygb	Glycogen phosphorylase, brain form	0.981313	0.0307596	0.580808	1.0772	0.0235207	0.00368562	1.25955	0.0473772	0.000511443
	P14106	C1qb	Complement C1q subcomponent subunit B	-	-	-	1.60348	0.0453123	3.92031e-05	3.417	0.308157	0.00019914
	Q61207	Psap	Prosaposin	1.11702	0.0383817	0.455769	1.21469	0.0717531	0.00230176	1.24527	0.0652628	0.00194645
	P98086	C1qa	Complement C1q subcomponent subunit A	1.14366	0.179577	0.309665	1.68988	0.0969157	9.12641e-06	2.58978	0.381007	0.00327247
	P20060	Hexb	Beta-hexosaminidase subunit beta	1.09933	0.139706	0.255486	1.41778	0.0613448	8.21466e-06	2.49539	0.141463	1.81272e-05
	O35874	Slc1a4	Neutral amino acid transporter A	1.05725	0.148132	0.50306	1.06346	0.0219419	0.00627476	1.4164	0.113636	0.00392319
	Q80Z24	Negr1	Neuronal growth regulator 1	1.02528	0.0393111	0.316454	0.935307	0.0126238	0.00701725	0.815458	0.0494075	0.00266348
	P70704;P98200	Atp8a1	Phospholipid-transporting ATPase IA	0.959141	0.0667002	0.450988	1.0983	0.0340414	0.00312547	1.15857	0.052676	0.00443859
	Q9CQW2	Arl8b	ADP-ribosylation factor-like protein 8B	0.873568	0.0498108	0.0133907	1.17433	0.0413073	0.000226931	1.37936	0.0628132	0.00853793
	P24369	Ppib	Peptidyl-prolyl cis-trans isomerase B	1.093	0.107658	0.137393	1.09661	0.0368333	0.00183241	1.21946	0.0613611	0.0046496
	P08226	Apoe	Apolipoprotein E	1.00841	0.0270643	0.755725	1.58087	0.0618256	3.46578e-07	4.07228	0.346975	0.000364806
	O08709	Prdx6	Peroxiredoxin-6	1.02164	0.0361902	0.533916	1.10258	0.0418163	0.00328845	1.42008	0.107966	0.00209388
	P18242	Ctsd	Cathepsin D	1.04503	0.0623576	0.263947	1.16219	0.0471846	0.000396549	1.54428	0.0831718	0.000797164
	Q06890	Clu	Clusterin	1.00684	0.0628722	0.879547	1.32814	0.0813413	0.000223462	2.13506	0.190883	0.000251613
2month	Q91W69	Epn3	Epsin-3	0.79605	0.0906936	0.0042683	-	-	-	1.17468	0.291142	0.346464
	P29595;Q9JJK5	Nedd8	NEDD8	0.869145	0.042294	0.00350257	0.99866	0.0392545	0.952428	1.12612	0.121103	0.368619
	O70172	Pip4k2a	Phosphatidylinositol 5-phosphate 4-kinase type-2 alpha	0.773737	0.0790281	0.00554764	1.05965	0.149041	0.462564	1.00804	0.124635	0.941159
	B1AWN6;Q62205	Scn2a	Sodium channel protein type 2 subunit alpha	0.784395	0.089809	0.00543902	1.02162	0.0629426	0.531957	0.866021	0.0337573	0.311826
	Q61792	Lasp1	LIM and SH3 domain protein 1	0.944529	0.0204949	0.00728409	0.961189	0.0368474	0.246989	0.972558	0.106118	0.648908
	A0A2R8VKG2	D430041D05Rik	RIKEN cDNA D430041D05 gene	1.40917	0.165461	0.0071105	-	-	-	-	-	-
	Q9JM14	Nt5c	5'(3')-deoxyribonucleotidase, cytosolic type	0.799751	0.0300842	0.00159537	1.05363	0.0319142	0.435035	0.933831	0.0915252	0.350121
	P97300	Nptn	Neuroplastin	1.05757	0.0193543	0.00604953	0.984903	0.0274974	0.419519	0.95372	0.0493618	0.177754
	G5E829	Atp2b1	Plasma membrane calcium-transporting ATPase 1	1.05025	0.0176302	0.00711368	0.982216	0.0127766	0.391608	0.982962	0.0384369	0.464631
	P63046	Sult4a1	Sulfotransferase 4A1	0.697248	0.149916	0.00701799	1.02348	0.137404	0.748462	-	-	-
	E9Q4R4	Zfp882	Zinc finger protein 882	0.813098	0.0729689	0.00676246	-	-	-	-	-	-
	P84084	Arf5	ADP-ribosylation factor 5	0.831129	0.0535806	0.00607475	1.07778	0.311845	0.642887	-	-	-
	Q6PE15	Abhd10	Mycophenolic acid acyl-glucuronide esterase, mitochondrial	0.829682	0.0807821	0.00764815	1.00965	0.149094	0.93044	-	-	-
5month	Q9Z1Z0	Uso1	General vesicular transport factor p115	0.954481	0.301125	0.773976	0.830636	0.0838723	0.00790828	1.04677	0.215023	0.760293
	Q5SSM3	Arhgap44	Rho GTPase-activating protein 44	0.988767	0.177568	0.932654	0.910078	0.0290512	0.000769386	-	-	-
	P35564	Canx	Calnexin	1.02099	0.0349247	0.419543	1.03823	0.0204099	0.00982346	1.09311	0.0369544	0.0119969
	P35803	Gpm6b	Neuronal membrane glycoprotein M6-b	1.05748	0.0486803	0.0618244	0.958145	0.0201769	0.00610903	0.971545	0.0342846	0.631235
	O54901	Cd200	OX-2 membrane glycoprotein	0.933431	0.0356279	0.0325032	0.931539	0.0206847	0.000727675	0.930254	0.0634944	0.313344
	Q9QXT0	Cnpy2	Protein canopy homolog 2	0.928587	0.230009	0.633914	1.23675	0.0592199	0.000953155	1.19216	0.238883	0.429434
	Q9JJK2	Lancl2	LanC-like protein 2	0.937921	0.0310394	0.0135684	0.943128	0.0267105	0.00575567	0.922622	0.0569116	0.0997782
	P39087	Grik2	Glutamate receptor ionotropic, kainate 2	1.01549	0.166859	0.906918	0.711255	0.132582	0.00597787	-	-	-
	Q9Z1S5	Septin3	Neuronal-specific septin-3	0.952874	0.0716554	0.25713	0.969668	0.0101616	0.00262988	0.859198	0.0812987	0.033469
	P99026	Psmb4	Proteasome subunit beta type-4	1.05199	0.122357	0.407159	1.08959	0.0310467	0.00117244	1.05681	0.0290948	0.132094
	P31324	Prkar2b	cAMP-dependent protein kinase type II-beta regulatory subunit	0.987489	0.0282914	0.638477	0.952792	0.0188357	0.00704898	0.907105	0.0226123	0.0147953
	Q9D7X3	Dusp3	Dual specificity protein phosphatase 3	0.970203	0.0957064	0.56264	0.880556	0.028135	0.00226985	0.963344	0.100889	0.745509
	Q91XU3	Pip4k2c	Phosphatidylinositol 5-phosphate 4-kinase type-2 gamma	0.836111	0.133963	0.195703	0.923148	0.0196896	0.007251	-	-	-
	Q9R0K7	Atp2b2	Plasma membrane calcium-transporting ATPase 2	1.00932	0.0102783	0.412731	0.965273	0.00965621	0.00188121	0.983365	0.027105	0.409498
	Q9EQG7	Enpp5	Ectonucleotide pyrophosphatase/phosphodiesterase family member 5	-	-	-	1.51663	0.155274	0.00237873	-	-	-
	P03995	Gfap	Glial fibrillary acidic protein	0.984126	0.110506	0.92987	1.63332	0.143396	0.000399122	4.46559	1.63649	0.0237206
	Q60737	Csnk2a1	Casein kinase II subunit alpha	1.05666	0.0448991	0.103864	1.06451	0.0218054	0.00143202	1.05813	0.0931171	0.304809
	P35700	Prdx1	Peroxiredoxin-1	0.997424	0.0513012	0.938553	1.05924	0.0175273	0.00058424	1.10362	0.0549724	0.0272084
	P16332	Mmut	Methylmalonyl-CoA mutase, mitochondrial	1.0913	0.389315	0.688283	1.29335	0.0557694	0.0081188	0.88877	0.0895246	0.213528
	Q91ZP9	Necab2	N-terminal EF-hand calcium-binding protein 2	-	-	-	0.831522	0.0745885	0.00930802	1.35708	0.20118	0.12349
	Q9WTR5	Cdh13	Cadherin-13	0.990275	0.0408812	0.844395	0.910751	0.0467397	0.00900409	0.890557	0.0949353	0.110444
	Q6ZQ18	Efr3b	Protein EFR3 homolog B	0.988642	0.106613	0.861958	0.911211	0.0330574	0.00491118	1.03085	0.252355	0.844029
	Q00915	Rbp1	Retinol-binding protein 1	-	-	-	1.30067	0.121289	0.00249082	-	-	-
	Q9WV54	Asah1	Acid ceramidase	1.00619	0.0855973	0.906007	1.1758	0.0579094	0.0010696	1.0438	0.0870159	0.506605
	P16381;Q62095;Q62167	Ddx3x	ATP-dependent RNA helicase DDX3X	0.930914	0.19607	0.524891	0.766719	0.114163	0.00691197	1.16554	0.313393	0.379747
	Q61411	Hras	GTPase HRas	1.00578	0.0317134	0.787196	0.901186	0.0241808	0.00246745	0.868203	0.0839379	0.0471916
	Q9JHR7	Ide	Insulin-degrading enzyme	1.42209	0.423341	0.0984546	1.68701	0.281495	0.00323394	1.15805	0.135372	0.0979755
	O70503	Hsd17b12	Very-long-chain 3-oxoacyl-CoA reductase	0.998281	0.0686207	0.969381	1.12093	0.0444779	0.00752916	0.924617	0.105404	0.269236
	P11438	Lamp1	Lysosome-associated membrane glycoprotein 1	0.994051	0.143875	0.948662	1.2507	0.0747504	0.000509105	1.28213	0.235102	0.0955696
	P68040	Rack1	Receptor of activated protein C kinase 1	1.06261	0.0248185	0.0860851	1.0619	0.0279344	0.00447187	0.977347	0.0781522	0.631187
	P54071	Idh2	Isocitrate dehydrogenase [NADP], mitochondrial	0.975923	0.0666186	0.672849	0.920954	0.0346515	0.00931315	1.03679	0.0672114	0.470004
	Q07076	Anxa7	Annexin A7	1.04588	0.021073	0.139688	1.06697	0.0146369	0.00751715	1.06853	0.0208392	0.0748133
	Q3UHJ0	Aak1	AP2-associated protein kinase 1	0.99018	0.0563305	0.798089	0.925076	0.0178824	0.00165178	0.932112	0.0702254	0.247805
	Q78XF5	Ostc	Oligosaccharyltransferase complex subunit OSTC	-	-	-	1.44683	0.227818	0.00807754	-	-	-
	Q9JKK7	Tmod2	Tropomodulin-2	1.03055	0.0817381	0.557287	1.10298	0.037996	0.00714841	1.06835	0.154683	0.521688
	F8VPN4	Agl	Amylo-1,6-glucosidase, 4-alpha-glucanotransferase	1.13711	0.23404	0.375111	1.30907	0.13787	0.00722579	1.50405	0.0570942	0.0905964
	P19096	Fasn	Fatty acid synthase	1.00952	0.027737	0.734451	1.07883	0.0290296	0.00620416	1.14339	0.0626186	0.182597
12month	Q64442	Sord	Sorbitol dehydrogenase	-	-	-	-	-	-	1.98672	0.287109	0.00796705
	P56379	Atp5mpl	ATP synthase subunit ATP5MPL, mitochondrial	0.963852	0.113644	0.584808	1.11915	0.163657	0.226557	0.821059	0.0254273	0.000388872
	P48036	Anxa5	Annexin A5	0.934578	0.0644296	0.107275	1.03543	0.0291724	0.195857	1.26522	0.0457773	0.000256495
	P21981	Tgm2	Protein-glutamine gamma-glutamyltransferase 2	-	-	-	-	-	-	2.64713	0.47568	0.00270134
	E9Q7L0	Ogdhl	Transket_pyr domain-containing protein	0.974994	0.0530207	0.607607	0.979679	0.00994355	0.31828	0.826215	0.0605461	0.00882564
	Q61598	Gdi2	Rab GDP dissociation inhibitor beta	0.999529	0.0298875	0.981349	1.00917	0.0261027	0.637632	1.0988	0.0394239	0.00913007
	P55088	Aqp4	Aquaporin-4	0.88825	0.130416	0.32131	1.00378	0.0487158	0.919614	1.83183	0.303715	0.00647513
	Q9DB15	Mrpl12	39S ribosomal protein L12, mitochondrial	0.949018	0.0684622	0.461125	0.967167	0.0596745	0.329762	0.813941	0.0365169	0.0020011
	Q99J85	Nptxr	Neuronal pentraxin receptor	1.0199	0.0831383	0.746628	0.976225	0.0755304	0.614603	1.37547	0.065657	0.000479841
	Q9D6D0	Slc25a27	Solute carrier family 25, member 27	1.00958	0.0538454	0.863908	0.979212	0.0481388	0.696292	0.662647	0.126799	0.00739617
	P58252	Eef2	Elongation factor 2	1.01538	0.0151137	0.336727	0.994863	0.0309265	0.811119	1.13482	0.0229483	0.000441862
	Q8BMF4	Dlat	Dihydrolipoyllysine-residue acetyltransferase component of pyruvate dehydrogenase complex, mitochondrial	0.973878	0.0633282	0.630689	0.980051	0.01525	0.296783	0.834023	0.0512792	0.00337039
	P63213	Gng2	Guanine nucleotide-binding protein G(I)/G(S)/G(O) subunit gamma-2	0.985641	0.0388599	0.473656	0.991589	0.0137171	0.426732	0.862762	0.0486158	0.00656681
	P63089	Ptn	Pleiotrophin	1.11486	0.170251	0.222536	1.22184	0.351135	0.232433	2.2538	0.217605	0.00378169
	P08003	Pdia4	Protein disulfide-isomerase A4	1.20069	0.213046	0.18318	1.04102	0.106313	0.523483	1.49348	0.110956	0.00164829
	Q9D1A2	Cndp2	Cytosolic non-specific dipeptidase	1.02072	0.0632109	0.594862	1.02346	0.0559649	0.498483	1.26425	0.0616832	0.000980337
	Q9D0M3	Cyc1	Cytochrome c1, heme protein, mitochondrial	0.935147	0.10137	0.429694	0.956189	0.049504	0.217434	0.860704	0.0341291	0.00378584
	E9Q411;Q60676	Ppp5c	Serine/threonine-protein phosphatase 5	1.0271	0.0848	0.581143	0.987472	0.0769845	0.778227	1.20949	0.0703325	0.00558517
	P62073	Timm10	Mitochondrial import inner membrane translocase subunit Tim10	0.999202	0.0605044	0.987004	0.9871	0.032088	0.716414	0.850955	0.0420396	0.00356497
	Q91WS0	Cisd1	CDGSH iron-sulfur domain-containing protein 1	0.912247	0.113635	0.248822	0.981599	0.029964	0.443323	0.814173	0.0493338	0.00952622
	O54774	Ap3d1	AP-3 complex subunit delta-1	1.05478	0.0851666	0.231106	0.993246	0.0425479	0.854397	1.27914	0.0176034	0.00294709
	Q8R366	Igsf8	Immunoglobulin superfamily member 8	1.00443	0.0333519	0.829248	0.988261	0.0320271	0.526181	0.903011	0.0336005	0.00523949
	Q9DCX2	Atp5pd	ATP synthase subunit d, mitochondrial	1.00854	0.0488657	0.898291	0.994251	0.019899	0.788878	0.809517	0.0690542	0.0063183
	Q8BK08	Tmem11	Transmembrane protein 11, mitochondrial	0.95943	0.0531619	0.453261	0.965177	0.0233232	0.183546	0.84751	0.057642	0.0098169
	P21107	Tpm3	Tropomyosin alpha-3 chain	0.966434	0.0198517	0.519832	1.11348	0.0645257	0.0228778	1.24767	0.0736256	0.00918309
	Q8R4N0	Clybl	Citramalyl-CoA lyase, mitochondrial	1.03079	0.179302	0.777089	0.874705	0.130118	0.234657	0.771508	0.0857696	0.00856319
	O35544;P56564	Slc1a3	Excitatory amino acid transporter 1	1.08847	0.119862	0.184675	1.06204	0.0581534	0.074369	1.29003	0.0675793	0.00106574
	Q9JLM8	Dclk1	Serine/threonine-protein kinase DCLK1	1.01074	0.108673	0.86388	1.00466	0.0576461	0.891591	1.15562	0.0604453	0.00930401
	Q8R2R9;Q9JKC8	Ap3m2	AP-3 complex subunit mu-2	-	-	-	0.977529	0.0450088	0.785693	1.43772	0.0517609	4.2061e-05
	P99028	Uqcrh	Cytochrome b-c1 complex subunit 6, mitochondrial	1.00277	0.040498	0.970106	1.00982	0.0215666	0.709279	0.823782	0.0602449	0.00545492
	P58281	Opa1	Dynamin-like 120 kDa protein, mitochondrial	1.01995	0.0474145	0.71457	0.981815	0.0174834	0.459011	0.820932	0.0569251	0.00572305
	Q9QYJ0	Dnaja2	DnaJ homolog subfamily A member 2	1.06026	0.125062	0.387031	1.02617	0.0310823	0.333969	1.11098	0.0321227	0.00295349
	P14824	Anxa6	Annexin A6	0.975602	0.0306685	0.173642	1.03612	0.0215959	0.0619517	1.17412	0.0443169	0.00579916
	Q8C166	Cpne1	Copine-1	1.00482	0.13192	0.964881	0.957368	0.205208	0.723452	1.50699	0.13805	0.00754694
	Q8CAQ8	Immt	MICOS complex subunit Mic60	0.990102	0.0580568	0.868212	0.991805	0.0208405	0.716826	0.811572	0.0557678	0.00577301
	Q9CPQ1	Cox6c	Cytochrome c oxidase subunit 6C	0.976092	0.0414672	0.674704	0.979591	0.0215578	0.25448	0.8183	0.0601057	0.00472483
	P17710	Hk1	Hexokinase-1	1.00291	0.0476487	0.960702	0.983034	0.0227081	0.505747	0.817602	0.0683815	0.00908321
	P62245	Rps15a	40S ribosomal protein S15a	1.05032	0.0449278	0.241665	0.990965	0.071896	0.793395	1.13089	0.0401981	0.00330842
	Q9CR67	Tmem33	Transmembrane protein 33	0.864806	0.232111	0.366878	1.03359	0.0416936	0.449534	1.26394	0.0573671	0.00152337
	P99029	Prdx5	Peroxiredoxin-5, mitochondrial	0.967993	0.0328213	0.298382	0.997005	0.0265859	0.847521	0.911737	0.0315149	0.00870941
	Q9D708	S100a16	Protein S100-A16	1.07049	0.0920509	0.562968	1.08632	0.158491	0.437357	2.42716	0.232903	0.000885108
	P97493	Txn2	Thioredoxin, mitochondrial	1.07967	0.0576248	0.135714	0.959977	0.100964	0.432042	0.79509	0.065004	0.0056718
	P32848	Pvalb	Parvalbumin alpha	1.07463	0.101293	0.685097	0.979142	0.0632228	0.814254	1.35416	0.0893851	0.0019852
	Q6X893	Slc44a1	Choline transporter-like protein 1	0.927784	0.0468846	0.158594	1.0272	0.108257	0.65443	1.21955	0.0750282	0.00550454
	Q14BI2	Grm2	Metabotropic glutamate receptor 2	1.02438	0.0683552	0.537229	0.925524	0.0286422	0.0897513	0.67029	0.12355	0.00803908
	Q9Z2Q6	Septin5	Septin-5	0.967214	0.0653507	0.36359	0.959652	0.0216359	0.0550591	0.813013	0.0592485	0.00409768
	Q60932	Vdac1	Voltage-dependent anion-selective channel protein 1	1.02913	0.0461655	0.635779	1.00758	0.0248022	0.757547	0.80556	0.0651277	0.00855326
	Q61361	Bcan	Brevican core protein	0.991377	0.0303863	0.718193	0.967589	0.0436196	0.19962	0.86688	0.0282192	0.000884918
	P97352	S100a13	Protein S100-A13	1.01528	0.0529597	0.631941	1.12503	0.0671741	0.0222826	1.23051	0.0599128	0.00286978
	Q78ZA7	Nap1l4	Nucleosome assembly protein 1-like 4	1.10003	0.0819319	0.172782	1.01339	0.0989503	0.795266	1.22066	0.0519267	0.00752937
	Q00493	Cpe	Carboxypeptidase E	1.07403	0.0474446	0.158094	1.08289	0.0442396	0.0101196	1.31603	0.11958	0.00980216
	Q61699	Hsph1	Heat shock protein 105 kDa	1.00645	0.0390493	0.833531	1.00104	0.0346818	0.974404	1.20616	0.0596939	0.00551529
	P35802	Gpm6a	Neuronal membrane glycoprotein M6-a	1.06137	0.0277819	0.0679334	0.980003	0.0378349	0.34193	0.885562	0.0356992	0.00752857
	Q9DCD0	Pgd	6-phosphogluconate dehydrogenase, decarboxylating	1.01983	0.16228	0.804384	0.9949	0.110025	0.929063	1.34246	0.046823	0.00160726
	Q9CQ92	Fis1	Mitochondrial fission 1 protein	0.942433	0.0859494	0.328296	0.944822	0.0682182	0.2734	0.775193	0.0652465	0.00288794
	Q9JLB0	Mpp6	MAGUK p55 subfamily member 6	1.00653	0.112795	0.907988	0.94604	0.0552342	0.221554	1.29798	0.0956849	0.00947803
	P56565	S100a1	Protein S100-A1	1.06016	0.0664753	0.322103	1.14503	0.0781144	0.0104487	1.5144	0.150901	0.00470663
	O09114	Ptgds	Prostaglandin-H2 D-isomerase	1.10188	0.115176	0.544866	0.926928	0.0866613	0.178139	1.38763	0.0719891	0.00152071
	P21460	Cst3	Cystatin-C	1.18877	0.219318	0.146182	1.19509	0.140942	0.0362143	1.36889	0.133752	0.00642348
	P52760	Rida	2-iminobutanoate/2-iminopropanoate deaminase	1.10405	0.173576	0.268181	1.26655	0.221834	0.0542005	1.57578	0.137084	0.00271033
	Q9D7A8	Armc1	Armadillo repeat-containing protein 1	0.956297	0.0761215	0.353167	0.898357	0.0161776	0.0183861	0.753337	0.0569185	0.00279743
	P70441	Slc9a3r1	Na(+)/H(+) exchange regulatory cofactor NHE-RF1	0.948106	0.0317586	0.0781458	1.01916	0.0607614	0.528072	1.29765	0.0953492	0.00630049
	Q8BMF3	Me3	NADP-dependent malic enzyme, mitochondrial	1.06627	0.0652872	0.194359	1.00035	0.0568211	0.99374	0.694161	0.0822576	0.00472465
	D3Z7P3	Gls	Glutaminase kidney isoform, mitochondrial	1.00526	0.0559348	0.943465	0.966342	0.0461543	0.502054	0.775053	0.0498718	0.00148518
	Q8BYI9	Tnr	Tenascin-R	1.00429	0.02692	0.851814	0.962175	0.0251838	0.0280353	0.850067	0.00739567	0.00277742
	P23927	Cryab	Alpha-crystallin B chain	1.03432	0.111319	0.577096	1.05934	0.0753586	0.194692	1.49023	0.164635	0.00496127
	Q9Z1W9	Stk39	STE20/SPS1-related proline-alanine-rich protein kinase	0.835759	0.0576291	0.0732592	1.01485	0.082597	0.759112	1.21053	0.083592	0.00916382
	Q99K85	Psat1	Phosphoserine aminotransferase	0.979007	0.0294197	0.588327	1.00655	0.0613186	0.865643	1.19537	0.0435885	0.0014578
	Q8BLK3	Lsamp	Limbic system-associated membrane protein	1.01911	0.0253933	0.439243	0.964542	0.019605	0.0770447	0.894852	0.0262523	0.00859802
	Q9D0I4;Q9DAS9	Gng12	Guanine nucleotide-binding protein G(I)/G(S)/G(O) subunit gamma-12	0.954159	0.0231426	0.199897	1.01968	0.0686371	0.561778	1.11703	0.0363596	0.00351732
	Q9WUL7	Arl3	ADP-ribosylation factor-like protein 3	1.08963	0.103913	0.155317	0.902335	0.149645	0.26501	1.20007	0.0747869	0.00729055
	P62317	Snrpd2	Small nuclear ribonucleoprotein Sm D2	0.999606	0.0773371	0.993353	1.07392	0.0864232	0.279307	1.51117	0.17953	0.00555273
	O35639	Anxa3	Annexin A3	-	-	-	1.10669	0.0414207	0.0500917	1.84118	0.0660378	0.00139523
	P28663	Napb	Beta-soluble NSF attachment protein	0.984484	0.0331776	0.429257	0.977198	0.0138255	0.0575946	0.910765	0.0299644	0.006383
	Q99PJ0	Ntm	Neurotrimin	1.02391	0.0229453	0.271285	0.959665	0.02092	0.0635898	0.86637	0.035153	0.00517847
	O55023	Impa1	Inositol monophosphatase 1	0.961205	0.0371316	0.388677	0.995008	0.0394915	0.843629	1.10027	0.0264353	0.00169571
	P12960	Cntn1	Contactin-1	0.996135	0.0245595	0.797936	0.987144	0.0240251	0.326609	0.901515	0.028006	0.00467351
	Q60930	Vdac2	Voltage-dependent anion-selective channel protein 2	0.977273	0.0513149	0.70164	0.991301	0.0385707	0.761744	0.834677	0.0589377	0.00776277
	Q9CRB9	Chchd3	MICOS complex subunit Mic19	0.991205	0.0699916	0.904413	0.975467	0.0191529	0.437789	0.777515	0.0858463	0.00811555
	Q9CPY7	Lap3	Cytosol aminopeptidase	0.990044	0.0370332	0.802769	1.00632	0.0520105	0.818002	1.238	0.0481805	0.000861272
	Q9Z140	Cpne6	Copine-6	0.964616	0.0757256	0.368506	1.05817	0.032283	0.0152656	1.16124	0.0594695	0.00968857
	P28798	Grn	Progranulin	-	-	-	-	-	-	2.86482	0.280129	0.000258179
	Q01853	Vcp	Transitional endoplasmic reticulum ATPase	1.01465	0.0205413	0.343503	1.02614	0.0244288	0.153321	1.08928	0.0318753	0.00684188
	P18872	Gnao1	Guanine nucleotide-binding protein G(o) subunit alpha	1.03105	0.0181575	0.0243367	0.99436	0.0160232	0.640986	0.902011	0.028971	0.00572865
	Q6WVG3	Kctd12	BTB/POZ domain-containing protein KCTD12	1.09627	0.211727	0.41765	0.961891	0.0825876	0.367601	1.25623	0.0865702	0.00561873
	P10605	Ctsb	Cathepsin B	1.04599	0.110579	0.429394	1.05383	0.0649023	0.168828	1.22405	0.0681775	0.00309754
	P17809	Slc2a1	Solute carrier family 2, facilitated glucose transporter member 1	0.945706	0.138324	0.541152	1.00899	0.0495619	0.797707	1.2775	0.022234	0.00984828
	P13595	Ncam1	Neural cell adhesion molecule 1	1.02155	0.031098	0.211792	0.985182	0.00789556	0.0487664	0.90112	0.016364	0.00157318
	Q99N28	Cadm3	Cell adhesion molecule 3	1.01533	0.0291249	0.44594	0.962865	0.0212258	0.0137082	0.791975	0.00680617	0.00785034
	O55125	Nipsnap1	Protein NipSnap homolog 1	0.957145	0.0768482	0.463169	0.969952	0.0118209	0.336012	0.820884	0.0657822	0.00796312
	Q8BNW9	Kbtbd11	Kelch repeat and BTB domain-containing protein 11	-	-	-	1.04929	0.051668	0.292173	1.14845	0.0507833	0.00814451
	O09117	Sypl1	Synaptophysin-like protein 1	1.02533	0.144201	0.790491	1.05914	0.0923029	0.62109	1.30352	0.0682834	0.00261613
	Q02105	C1qc	Complement C1q subcomponent subunit C	-	-	-	-	-	-	3.56071	0.372104	0.000274962
	Q60771	Cldn11	Claudin-11	0.916987	0.10648	0.3729	1.02567	0.129267	0.733338	1.31916	0.117938	0.00682445
	P42932	Cct8	T-complex protein 1 subunit theta	1.00331	0.0489116	0.917012	0.994079	0.0412573	0.787363	1.13418	0.0423148	0.00475693
	A2AGT5	Ckap5	Cytoskeleton-associated protein 5	1.1256	0.0754137	0.102173	0.933584	0.104624	0.278179	1.13502	0.0285806	0.00893566
The fold change was calculated from the count estimated by DIA-NN in the brain of age-matched APP-KI and wild-type (WT) mice.
The P-values were estimated using the Welch’s test.
Each data point represents the mean ± SD (n = 3–5).

## Sheet: Additional Table 2
Additional Table 2. Temporal profiles of the levels of differentially expressed proteins in isolated brain capillaries of APP-KI mice
Group	Uniprot ID	Gene name	Protein name	2 month			5 month			12 month
				FC		P-value	FC		P-value	FC		P-value
				Mean	SD		Mean	SD		Mean	SD
2month&5month	Q8R081	Hnrnpl	Heterogeneous nuclear ribonucleoprotein L	1.36165	0.164035	0.00232321	1.31954	0.137178	0.00254629	1.45943	0.118292	0.0391405
	Q9Z0M6	Cd97	CD97 antigen	0.681935	0.109888	0.000610563	0.708831	0.107766	0.00578532	0.825156	0.198758	0.299455
	Q8BJD1	Itih5	Inter-alpha-trypsin inhibitor heavy chain H5	0.890377	0.0238059	0.00017338	0.737275	0.0632305	0.000468684	0.746984	0.027082	0.0295153
	Q8K310	Matr3	Matrin-3	1.32924	0.0735709	1.26816e-05	1.33873	0.116114	0.00315311	1.17729	0.0356422	0.098189
	P97927	Lama4	Laminin subunit alpha-4	0.879972	0.0422448	0.00269145	0.813232	0.0624574	0.00193809	0.829438	0.0636321	0.084213
	A2ASQ1	Agrn	Agrin	0.869299	0.0595087	0.0038877	0.820631	0.0796995	0.00611219	0.832762	0.0458919	0.0435886
	Q9CXY6	Ilf2	Interleukin enhancer-binding factor 2	1.32427	0.119455	0.00143499	1.50581	0.210034	0.00614941	0.860822	0.0673306	0.345945
	P39061	Col18a1	Collagen alpha-1(XVIII) chain	0.853211	0.022147	0.00169132	0.7795	0.0989166	0.00420982	0.994448	0.10022	0.949805
	Q3TYU2	Atp13a5	Probable cation-transporting ATPase 13A5	0.727445	0.074628	0.00119638	0.684166	0.0878928	0.00492509	0.826202	0.0491238	0.146496
	P08122	Col4a2	Collagen alpha-2(IV) chain	0.86068	0.0550304	0.000745503	0.849596	0.0629675	0.00624912	0.856329	0.0615985	0.12408
	P10493	Nid1	Nidogen-1	0.883098	0.0312511	0.000323814	0.848372	0.0566769	0.00655472	0.958468	0.023908	0.530165
	Q05793	Hspg2	Basement membrane-specific heparan sulfate proteoglycan core protein	0.848913	0.0436105	0.000666708	0.7918	0.0526846	0.000633553	0.772109	0.0355285	0.0217295
	O88322	Nid2	Nidogen-2	0.864867	0.0515049	0.00177931	0.812549	0.0570783	0.000936303	0.730739	0.0705988	0.0132616
	Q61001	Lama5	Laminin subunit alpha-5	0.867807	0.0411389	0.00039897	0.778657	0.0473761	0.00069237	0.793902	0.00201669	0.0225592
	Q61292	Lamb2	Laminin subunit beta-2	0.869949	0.053497	0.00238309	0.851767	0.0549306	0.00544361	0.895074	0.0277993	0.149396
	P02468	Lamc1	Laminin subunit gamma-1	0.87649	0.0557828	0.00590381	0.860366	0.055458	0.00765843	0.899606	0.0323702	0.149317
2month&12month	Q8C1B7	Septin11	Septin-11	1.22855	0.123975	0.00623636	0.98582	0.143573	0.837671	1.23886	0.0647287	0.00840282
5month&12month	O70491	Stra6	Receptor for retinol uptake STRA6	-	-	-	1.47678	0.150728	0.000383101	0.578341	0.125951	0.00894162
	P98086	C1qa	Complement C1q subcomponent subunit A	-	-	-	1.87107	0.437579	0.00351537	2.79211	0.352304	0.00209456
	P08226	Apoe	Apolipoprotein E	1.02604	0.0756391	0.562996	2.06458	0.17697	5.7152e-06	6.42315	1.08485	0.000985059
	Q06890	Clu	Clusterin	1.08459	0.213155	0.433177	1.1792	0.0657976	0.00182164	1.43827	0.0667263	0.00146973
2month	Q62165	Dag1	Dystroglycan	0.891294	0.0449115	0.00990526	0.868115	0.0869822	0.02726	0.905803	0.0545459	0.259884
	O88531	Ppt1	Palmitoyl-protein thioesterase 1	0.78367	0.102872	0.00860489	0.976899	0.0451439	0.649433	1.06494	0.0623278	0.388778
	P16406	Enpep	Glutamyl aminopeptidase	0.840693	0.0569357	0.0049926	0.913302	0.0710111	0.0847242	0.955639	0.0643981	0.464817
	P16858	Gapdh	Glyceraldehyde-3-phosphate dehydrogenase	1.34682	0.103458	0.000640176	-	-	-	1.2802	0.077221	0.129909
	B2RSH2	Gnai1	Guanine nucleotide-binding protein G(i) subunit alpha-1	1.40487	0.200506	0.00660693	1.06148	0.108846	0.342699	1.14608	0.18508	0.430084
	Q9DCN2	Cyb5r3	NADH-cytochrome b5 reductase 3	0.904582	0.0249756	0.00491667	0.983023	0.057287	0.602317	0.936769	0.0668611	0.299277
	Q80UG5	Septin9	Septin-9	1.3096	0.18073	0.00964439	1.04199	0.121386	0.549574	-	-	-
	Q91ZZ3	Sncb	Beta-synuclein	1.34988	0.194326	0.00825509	0.883988	0.0855651	0.138367	0.950156	0.106396	0.659917
	Q5DTX6	Jcad	Junctional protein associated with coronary artery disease	1.33402	0.185464	0.00604482	1.12022	0.316431	0.580218	1.00913	0.115898	0.967869
	Q921F2	Tardbp	TAR DNA-binding protein 43	1.19653	0.0787926	0.00303674	1.1246	0.117348	0.0530786	1.17543	0.0719308	0.0295629
	O88487	Dync1i2	Cytoplasmic dynein 1 intermediate chain 2	0.607362	0.183889	0.00466867	0.986709	0.125403	0.898415	-	-	-
	Q8BMS1	Hadha	Trifunctional enzyme subunit alpha, mitochondrial	0.933004	0.0325978	0.00996851	0.961081	0.0633195	0.293752	1.01374	0.0575627	0.806544
	P84104	Srsf3	Serine/arginine-rich splicing factor 3	1.23869	0.0980606	0.00950991	1.23031	0.0982515	0.0239618	1.09574	0.136975	0.354559
	P97449	Anpep	Aminopeptidase N	0.847644	0.068802	0.00694801	0.877664	0.0867925	0.0407029	0.892873	0.101047	0.18527
	Q91V41	Rab14	Ras-related protein Rab-14	1.29279	0.0491895	0.00298017	0.976689	0.0879454	0.596406	1.10155	0.214273	0.610283
	P57780	Actn4	Alpha-actinin-4	1.2421	0.140263	0.00805105	1.02398	0.0603865	0.445299	1.23419	0.185193	0.0992857
	O55131	Septin7	Septin-7	1.21276	0.122576	0.00920579	1.00714	0.0904882	0.881923	1.17	0.052173	0.0828117
	Q9QYF1	Rdh11	Retinol dehydrogenase 11	0.721127	0.129679	0.00174016	0.982847	0.0991916	0.765976	0.936142	0.0692174	0.249043
	P56395	Cyb5a	Cytochrome b5	0.862542	0.0454737	0.00387134	1.03098	0.05158	0.276663	0.965797	0.0517121	0.369135
	O08638	Myh11	Myosin-11	0.886617	0.0236624	0.00861784	0.903222	0.115507	0.146202	1.14708	0.110144	0.091414
	Q9CXI5	Manf	Mesencephalic astrocyte-derived neurotrophic factor	0.758492	0.135888	0.00591642	1.10615	0.173201	0.325849	1.07516	0.287684	0.769154
	P46735	Myo1b	Unconventional myosin-Ib	0.893862	0.0442338	0.00228156	0.928012	0.0833816	0.125653	0.952269	0.041353	0.449327
	Q61738	Itga7	Integrin alpha-7	0.865787	0.054184	0.00855232	0.900968	0.0516876	0.0318986	0.992949	0.042682	0.858803
	Q80X90	Flnb	Filamin-B	1.24829	0.119042	0.00692795	1.14592	0.14944	0.112919	1.05695	0.109475	0.501772
	Q8VDB9	Slc6a20a	Sodium- and chloride-dependent transporter XTRP3A	0.766418	0.0621257	0.00732459	0.882735	0.0926985	0.0476648	0.940557	0.129452	0.560518
	Q9EP96	Slco1a4	Solute carrier organic anion transporter family member 1A4	0.82759	0.0659618	0.00732009	0.844923	0.0883038	0.011489	0.844405	0.1262	0.14356
	Q9DCP2	Slc38a3	Sodium-coupled neutral amino acid transporter 3	0.849792	0.0347279	0.00401351	0.944355	0.137626	0.415812	0.869963	0.0376637	0.0528322
	Q08481	Pecam1	Platelet endothelial cell adhesion molecule	0.860392	0.0461286	0.000978971	0.928188	0.0765092	0.136903	0.884972	0.118428	0.201759
	O54724	Cavin1	Caveolae-associated protein 1	1.27091	0.118276	0.00570126	1.01781	0.100667	0.826194	1.03828	0.0873584	0.581632
	Q9D8Y0	Efhd2	EF-hand domain-containing protein D2	1.21247	0.0907093	0.00457714	0.945437	0.0628882	0.334894	1.01387	0.213659	0.949544
	P97352	S100a13	Protein S100-A13	0.87538	0.0626871	0.00611025	0.904947	0.110163	0.103322	0.946559	0.0181194	0.459954
	Q60928	Ggt1	Glutathione hydrolase 1 proenzyme	0.939499	0.0299781	0.00643729	1.08475	0.121101	0.253867	0.921478	0.152786	0.426574
	Q9WUA3	Pfkp	ATP-dependent 6-phosphofructokinase, platelet type	1.58716	0.303541	0.00470485	-	-	-	1.26616	0.421447	0.346234
	Q62470	Itga3	Integrin alpha-3	0.775511	0.0743449	0.000416502	0.968058	0.0531484	0.534306	1.02402	0.0841062	0.843914
	Q99JR5	Tinagl1	Tubulointerstitial nephritis antigen-like	0.839437	0.0715186	0.00955823	0.924971	0.044404	0.0917817	1.00398	0.0206853	0.933264
	Q62261	Sptbn1	Spectrin beta chain, non-erythrocytic 1	1.14719	0.0422274	0.00101174	1.10771	0.143787	0.200233	1.01862	0.0522048	0.720736
	Q9WV54	Asah1	Acid ceramidase	0.823562	0.0750188	0.00607768	0.930671	0.0742935	0.112341	1.13841	0.118072	0.113924
	P23780	Glb1	Beta-galactosidase	1.20804	0.0825541	0.00835933	1.20188	0.198251	0.061619	0.811781	0.0695593	0.27161
	Q9DBS1	Tmem43	Transmembrane protein 43	0.906922	0.036566	0.0026191	0.976884	0.0645414	0.547227	0.954721	0.11216	0.56792
	P84075	Hpca	Neuron-specific calcium-binding protein hippocalcin	1.61804	0.250419	0.00800937	1.10344	0.147331	0.319583	1.11961	0.118187	0.602644
	O55042	Snca	Alpha-synuclein	1.29754	0.147711	0.00395774	0.965416	0.125483	0.690912	1.09418	0.394904	0.745877
	Q9CQV8	Ywhab	14-3-3 protein beta/alpha	1.22097	0.108862	0.00768373	1.00392	0.0812028	0.927185	1.12752	0.0780084	0.166506
	P62631	Eef1a2	Elongation factor 1-alpha 2	1.26252	0.0764377	0.00255423	1.01302	0.116224	0.830801	1.18724	0.169979	0.200838
	Q64735	Cr1l	Complement component receptor 1-like protein	0.877123	0.0656257	0.00532283	0.978153	0.0947076	0.665748	1.00174	0.10152	0.984314
	O88569	Hnrnpa2b1	Heterogeneous nuclear ribonucleoproteins A2/B1	1.29406	0.149283	0.0075676	1.21093	0.162542	0.02828	1.36457	0.217075	0.105833
	Q91Z22	Tmem123	Porimin	0.789832	0.0981556	0.00458081	0.867472	0.12415	0.122386	0.963495	0.101305	0.569294
	Q91YH5	Atl3	Atlastin-3	0.868648	0.0573043	0.00227528	1.01762	0.0845142	0.724584	0.972793	0.0620761	0.783687
	Q9JHU4	Dync1h1	Cytoplasmic dynein 1 heavy chain 1	1.12406	0.0604243	0.00385937	1.01142	0.123244	0.85701	1.05543	0.0644614	0.39083
	O55023	Impa1	Inositol monophosphatase 1	1.39693	0.110021	0.000448508	1.02954	0.128475	0.776327	-	-	-
	Q9Z2H2	Rgs6	Regulator of G-protein signaling 6	0.853957	0.0693889	0.00791352	0.906625	0.0785453	0.0377329	0.950785	0.120996	0.633527
	P14733	Lmnb1	Lamin-B1	1.09141	0.051762	0.00613206	1.01362	0.0405353	0.706885	0.95304	0.0838429	0.408371
	P02463	Col4a1	Collagen alpha-1(IV) chain	0.875192	0.0547729	0.00264781	0.858907	0.0631744	0.0122978	0.852752	0.0523943	0.101816
	Q7TPR4	Actn1	Alpha-actinin-1	1.27731	0.0894799	0.000964383	1.14283	0.11851	0.0410087	1.23147	0.198954	0.123025
	Q9JKK7	Tmod2	Tropomodulin-2	1.13913	0.0312226	0.00132166	1.13188	0.142435	0.124566	1.12475	0.151013	0.323362
	Q61739	Itga6	Integrin alpha-6	0.879063	0.0536393	0.0055762	0.884065	0.0941093	0.0565202	0.857053	0.0799397	0.102099
	P16546	Sptan1	Spectrin alpha chain, non-erythrocytic 1	1.17103	0.0436265	0.000956319	1.1069	0.121791	0.154986	0.994781	0.0555017	0.911522
5month	Q9DC70	Ndufs7	NADH dehydrogenase [ubiquinone] iron-sulfur protein 7, mitochondrial	1.00825	0.122225	0.920726	1.08381	0.0172726	0.00384548	1.09145	0.13901	0.404086
	Q9CYH2	Prxl2a	Peroxiredoxin-like 2A	1.10277	0.141045	0.217686	1.33039	0.137627	0.00451155	1.10887	0.0827756	0.135379
	Q8BSY0	Asph	Aspartyl/asparaginyl beta-hydroxylase	0.962041	0.108935	0.537899	1.17216	0.0772786	0.00789047	0.934425	0.0541682	0.48453
	P54320	Eln	Elastin	0.862069	0.225266	0.493203	0.760731	0.0901113	0.008938	-	-	-
	Q62093	Srsf2	Serine/arginine-rich splicing factor 2	1.15331	0.142984	0.19896	1.25314	0.131321	0.00833423	1.15122	0.141278	0.224408
	P21619	Lmnb2	Lamin-B2	1.07353	0.0872656	0.128739	1.12117	0.0302891	0.00991012	1.01909	0.0873058	0.730561
	Q9Z0P4	Palm	Paralemmin-1	1.06674	0.265841	0.678696	1.16167	0.0858659	0.00667511	0.908487	0.129646	0.52171
	P61255	Rpl26	60S ribosomal protein L26	1.0187	0.200838	0.846762	1.10116	0.0539347	0.00463745	1.00109	0.0671117	0.980683
	Q8BGU5	Ccny	Cyclin-Y	1.08072	0.148778	0.619388	1.37829	0.114344	0.000349448	-	-	-
	P14115	Rpl27a	60S ribosomal protein L27a	1.03311	0.240375	0.810731	1.09953	0.0520435	0.00437835	1.053	0.23219	0.818467
	Q8K012	Fnbp1l	Formin-binding protein 1-like	-	-	-	0.759728	0.122726	0.00779678	0.753001	0.0611334	0.103796
	Q8R2Z5	Vwa1	von Willebrand factor A domain-containing protein 1	0.844904	0.0925342	0.0109948	0.764228	0.0671073	0.000301768	0.744309	0.0475622	0.0248374
	Q68FH0	Pkp4	Plakophilin-4	1.31879	0.231468	0.0740924	1.22692	0.0780234	0.00742222	1.10012	0.197918	0.581575
	P39054	Dnm2	Dynamin-2	-	-	-	1.375	0.112594	0.00753676	-	-	-
	P54728	Rad23b	UV excision repair protein RAD23 homolog B	-	-	-	0.678295	0.126833	0.00533734	-	-	-
	P63030	Mpc1	Mitochondrial pyruvate carrier 1	-	-	-	1.25267	0.0635689	0.000268407	1.2006	0.234455	0.287159
	Q91WC3	Acsl6	Long-chain-fatty-acid--CoA ligase 6	1.23442	0.133712	0.0250554	1.26305	0.0685929	0.0087821	0.939126	0.128437	0.481028
	P61953	Gng11	Guanine nucleotide-binding protein G(I)/G(S)/G(O) subunit gamma-11	-	-	-	1.37212	0.092455	0.00635936	-	-	-
	P12970	Rpl7a	60S ribosomal protein L7a	1.02249	0.154567	0.799692	1.1188	0.0516862	0.00271783	1.04484	0.140151	0.689962
	Q8C7K6	Pcyox1l	Prenylcysteine oxidase-like	-	-	-	1.33637	0.0849672	0.000571856	-	-	-
	O35405	Pld3	5'-3' exonuclease PLD3	1.13558	0.0913815	0.11014	1.22059	0.115211	0.00476059	1.23605	0.130236	0.145983
	P03995	Gfap	Glial fibrillary acidic protein	0.866786	0.345324	0.475218	1.58083	0.215386	0.00281726	1.78265	0.235897	0.0107024
	Q8CC35	Synpo	Synaptopodin	1.40028	0.267965	0.0502094	1.48553	0.153727	0.0013891	1.23094	0.150577	0.176446
	Q6ZWM4	Lsm8	U6 snRNA-associated Sm-like protein LSm8	1.00304	0.166657	0.982154	1.53075	0.245581	0.00491659	-	-	-
	P60867	Rps20	40S ribosomal protein S20	1.01392	0.0286771	0.549999	1.11771	0.0328786	0.00159656	0.964164	0.215196	0.823815
	E9Q9B7	Kidins220	ANK_REP_REGION domain-containing protein	1.03443	0.0856767	0.646555	1.31577	0.122199	0.00565096	0.982169	0.0625491	0.867168
	Q60972	Rbbp4	Histone-binding protein RBBP4	-	-	-	1.2982	0.12223	0.00486878	-	-	-
	P23818	Gria1	Glutamate receptor 1	-	-	-	1.29083	0.0735178	0.00731831	-	-	-
	Q9D666	Sun1	SUN domain-containing protein 1	0.988134	0.179051	0.928449	1.2695	0.142489	0.00464013	0.917451	0.0705576	0.587551
	Q9R1Q8	Tagln3	Transgelin-3	1.08042	0.289833	0.578024	0.906615	0.0381291	0.00467343	1.32356	0.266702	0.153381
	Q8BH44	Coro2b	Coronin-2B	1.12343	0.160112	0.160286	1.28067	0.120128	0.00259096	1.03056	0.118515	0.741485
	Q9DBE8	Alg2	Alpha-1,3/1,6-mannosyltransferase ALG2	1.06542	0.104928	0.293239	1.17955	0.060126	0.00142548	0.949571	0.0518066	0.581898
	Q3TIX9	Usp39	U4/U6.U5 tri-snRNP-associated protein 2	0.983042	0.155588	0.870036	1.1521	0.0607947	0.00604516	-	-	-
	Q9CXW4	Rpl11	60S ribosomal protein L11	1.02909	0.0910964	0.62192	1.11214	0.0506789	0.00233285	1.06913	0.0966475	0.395171
	Q8R0I0	Ace2	Angiotensin-converting enzyme 2	0.869682	0.0930176	0.05236	0.82263	0.0522618	0.000908552	0.987241	0.0757861	0.864413
	Q9CQB5	Cisd2	CDGSH iron-sulfur domain-containing protein 2	0.982233	0.159862	0.85458	1.19605	0.0995969	0.0083721	1.09238	0.145478	0.39181
	Q9CXP8	Gng10	Guanine nucleotide-binding protein G(I)/G(S)/G(O) subunit gamma-10	-	-	-	1.34055	0.0843673	0.00248748	-	-	-
	Q9D8E6	Rpl4	60S ribosomal protein L4	1.06723	0.113252	0.34883	1.15664	0.0683643	0.00490862	1.10059	0.116055	0.332812
	Q9CQS8	Sec61b	Protein transport protein Sec61 subunit beta	-	-	-	1.16121	0.0732016	0.00692171	-	-	-
	Q9JJI8	Rpl38	60S ribosomal protein L38	0.994636	0.0411193	0.860472	1.11778	0.0640714	0.0092755	1.04264	0.0430036	0.545023
	Q9CZW4	Acsl3	Long-chain-fatty-acid--CoA ligase 3	1.0096	0.0960614	0.843602	1.21245	0.0684586	0.00191735	1.04499	0.0159038	0.542991
	P62267	Rps23	40S ribosomal protein S23	1.05266	0.112512	0.420467	1.12181	0.0629526	0.00392229	0.887777	0.135123	0.23232
	Q3U1J4	Ddb1	DNA damage-binding protein 1	1.02162	0.192335	0.83782	1.22063	0.0319247	0.000687801	-	-	-
	O35206	Col15a1	Collagen alpha-1(XV) chain	0.892846	0.0825059	0.0357682	0.798236	0.049421	0.00247575	0.988645	0.123956	0.911002
	Q78XF5	Ostc	Oligosaccharyltransferase complex subunit OSTC	0.896205	0.0831804	0.0946728	1.17728	0.0812084	0.00799316	0.982766	0.0415449	0.830687
	Q9JLJ2	Aldh9a1	4-trimethylaminobutyraldehyde dehydrogenase	1.06224	0.187402	0.589288	1.09404	0.0248295	0.00508631	0.818831	0.112037	0.107701
	Q9ET30	Tm9sf3	Transmembrane 9 superfamily member 3	1.01663	0.225085	0.903542	1.25828	0.102961	0.00836071	1.0621	0.258187	0.761064
	Q9QY30	Abcb11	Bile salt export pump	0.771599	0.163195	0.030431	0.864373	0.0554621	0.00418935	0.874032	0.114152	0.282004
12month	O35598	Adam10	Disintegrin and metalloproteinase domain-containing protein 10	0.939089	0.11643	0.298829	0.880317	0.0542553	0.0321555	0.89952	0.0121438	0.00663697
	Q91VS7	Mgst1	Microsomal glutathione S-transferase 1	-	-	-	-	-	-	1.28173	0.0457408	0.00335507
	Q69Z99	Znf512	Zinc finger protein 512	0.963752	0.145162	0.660966	1.16609	0.080163	0.237074	0.707323	0.0461366	0.00211243
	Q9CQJ8	Ndufb9	NADH dehydrogenase [ubiquinone] 1 beta subcomplex subunit 9	0.986097	0.0700074	0.782149	1.0689	0.0366386	0.272758	1.27196	0.0582482	0.00395017
	E9Q3L2	Pi4ka	Phosphatidylinositol 4-kinase alpha	0.883581	0.0846829	0.251788	1.04381	0.120846	0.520688	1.2625	0.0687951	0.00826563
	O54984	Asna1	ATPase Asna1	-	-	-	1.09136	0.112676	0.168452	1.30799	0.109085	0.00876161
	Q9Z0R4	Itsn1	Intersectin-1	0.825653	0.244267	0.329075	0.86857	0.222026	0.3322	0.70498	0.071673	0.00278103
	P11499	Hsp90ab1	Heat shock protein HSP 90-beta	1.1463	0.106606	0.0414227	1.06109	0.0747875	0.250644	1.35158	0.0775086	0.00174445
	Q9QXL1	Kif21b	Kinesin-like protein KIF21B	-	-	-	-	-	-	0.711423	0.0401175	0.00296658
	P14685	Psmd3	26S proteasome non-ATPase regulatory subunit 3	-	-	-	-	-	-	1.40185	0.0558289	0.00869703
	Q00493	Cpe	Carboxypeptidase E	1.22944	0.0668193	0.0721537	1.18772	0.085955	0.0174472	1.59444	0.148165	0.00454799
	Q9CQ92	Fis1	Mitochondrial fission 1 protein	1.03578	0.0471403	0.57033	0.927985	0.0995952	0.227946	1.18455	0.0424146	0.00229838
	P56565	S100a1	Protein S100-A1	1.32969	0.367355	0.0943203	1.06941	0.0418069	0.3466	1.61311	0.179057	0.00433698
	P0DN34	Ndufb1	NADH dehydrogenase [ubiquinone] 1 beta subcomplex subunit 1	1.10522	0.0521589	0.0798833	-	-	-	1.14573	0.0375045	0.00296733
	P20060	Hexb	Beta-hexosaminidase subunit beta	-	-	-	-	-	-	1.8556	0.0692659	0.00239654
	Q99P72	Rtn4	Reticulon-4	0.936876	0.0111803	0.0141723	1.0618	0.0501564	0.203132	1.08866	0.024368	0.00454535
	Q9CQ54	Ndufc2	NADH dehydrogenase [ubiquinone] 1 subunit C2	1.08614	0.0998498	0.176175	1.05045	0.0864683	0.456033	1.14532	0.0280073	0.00857763
	Q61235	Sntb2	Beta-2-syntrophin	1.01691	0.0715575	0.790732	1.11749	0.0523516	0.0299159	0.881635	0.0344898	0.00790256
	P35330	Icam2	Intercellular adhesion molecule 2	0.999666	0.0750002	0.993182	0.988888	0.0919235	0.821815	0.788105	0.0689928	0.00958153
	O88456	Capns1	Calpain small subunit 1	0.762644	0.214332	0.0855282	-	-	-	1.59298	0.0869436	0.00292549
	Q91V12	Acot7	Cytosolic acyl coenzyme A thioester hydrolase	1.15833	0.254934	0.237631	0.980929	0.0712931	0.780886	1.3997	0.13351	0.00759603
The fold change was calculated from the count estimated by DIA-NN in the isolated brain capillaries of age-matched APP-KI and wild-type (WT) mice.
The P-values were estimated using the Welch’s test.
Each data point represents the mean ± SD (n = 3–5).

## Sheet: Additional Table 3
Additional Table 3. Temporal profiles of the levels of significantly different ABC and SLC transporter proteins in the brain capillaries of APP-KI mice
Uniprot ID	Gene name	Protein name	2 month			5 month			12 month
			FC		P-value	FC		P-value	FC		P-value
			Mean	SD		Mean	SD		Mean	SD
P41233	Abca1	Phospholipid-transporting ATPase ABCA1	0.985998	0.180089	0.908331	-	-	-	1.30164	0.0360159	0.0176665
Q8K449	Abca9	ATP-binding cassette sub-family A member 9	0.739862	0.356725	0.161359	-	-	-	-	-	-
Q9QY30	Abcb11	Bile salt export pump	0.771599	0.163195	0.030431	0.864373	0.0554621	0.00418935	0.874032	0.114152	0.282004
P21447	Abcb1a	ATP-dependent translocase ABCB1	0.896381	0.0896518	0.0653389	0.935803	0.0638467	0.153794	0.891224	0.0975357	0.190114
P06795	Abcb1b	ATP-dependent translocase ABCB1	0.888865	0.0865179	0.101476	-	-	-	-	-	-
E9Q236	Abcc4	ATP-binding cassette, sub-family C (CFTR/MRP), member 4	0.971901	0.0795237	0.605431	1.03296	0.0606683	0.499123	1.00983	0.0943999	0.880753
P70170	Abcc9	ATP-binding cassette sub-family C member 9	0.806141	0.289978	0.250883	0.892232	0.105175	0.11768	0.974325	0.0577696	0.844255
P55096	Abcd3	ATP-binding cassette sub-family D member 3	-	-	-	1.33038	0.170213	0.0155612	-	-	-
Q7TMS5	Abcg2	Broad substrate specificity ATP-binding cassette transporter ABCG2	0.874049	0.151492	0.10746	0.900546	0.0674771	0.043698	0.883843	0.0710091	0.17115
P43006	Slc1a2	Excitatory amino acid transporter 2	1.0268	0.0942238	0.706949	1.08906	0.0782744	0.108106	1.11225	0.15367	0.285648
P56564	Slc1a3	Excitatory amino acid transporter 1	1.09295	0.0984341	0.262968	1.12661	0.0313634	0.0132604	1.12929	0.164306	0.246761
O35874	Slc1a4	Neutral amino acid transporter A	0.858726	0.202689	0.328873	1.05934	0.11926	0.455786	1.13389	0.154441	0.219654
P17809	Slc2a1	Solute carrier family 2, facilitated glucose transporter member 1	0.902401	0.0849763	0.0566017	0.954782	0.0545849	0.243023	0.965604	0.132882	0.704554
P32037	Slc2a3	Solute carrier family 2, facilitated glucose transporter member 3	1.19532	0.193269	0.242622	1.08219	0.146487	0.394155	1.01588	0.163945	0.90727
P10852	Slc3a2	4F2 cell-surface antigen heavy chain	0.955353	0.0733461	0.253906	0.975804	0.0544171	0.488407	0.956683	0.091088	0.480921
P04919	Slc4a1	Band 3 anion transport protein	1.232	1.62754	0.827179	1.69138	3.05073	0.633876	-	-	-
O88343	Slc4a4	Electrogenic sodium bicarbonate cotransporter 1	0.924119	0.0987454	0.390124	1.0192	0.068086	0.76768	1.08688	0.160348	0.4732
Q5DTL9	Slc4a10	Sodium-driven chloride bicarbonate exchanger	1.08641	0.205343	0.44855	1.24926	0.344529	0.154714	0.943988	0.376247	0.856691
P31648	Slc6a1	Sodium- and chloride-dependent GABA transporter 1	1.1193	0.254269	0.496969	1.13872	0.102443	0.0496453	1.05693	0.230104	0.719768
P28571	Slc6a9	Sodium- and chloride-dependent glycine transporter 1	-	-	-	0.888206	0.208377	0.348207	-	-	-
P31650	Slc6a11	Sodium- and chloride-dependent GABA transporter 3	0.962745	0.107838	0.6602	1.06296	0.0543349	0.324936	1.06731	0.176553	0.57522
P31649	Slc6a13	Sodium- and chloride-dependent GABA transporter 2	1.06339	0.282981	0.655423	1.11076	0.0621638	0.230628	-	-	-
Q8BJI1	Slc6a17	Sodium-dependent neutral amino acid transporter SLC6A17	-	-	-	1.05974	0.129535	0.491588	-	-	-
Q8VDB9	Slc6a20a	Sodium- and chloride-dependent transporter XTRP3A	0.766418	0.0621257	0.00732459	0.882735	0.0926985	0.0476648	0.940557	0.129452	0.560518
Q09143	Slc7a1	High affinity cationic amino acid transporter 1	0.930322	0.340886	0.665566	0.89835	0.229508	0.388646	0.746809	0.085344	0.12254
Q9Z127	Slc7a5	Large neutral amino acids transporter small subunit 1	1.04707	0.133318	0.483289	1.00285	0.0915149	0.962616	0.945257	0.170228	0.611355
Q9QXW9	Slc7a8	Large neutral amino acids transporter small subunit 2	-	-	-	-	-	-	1.03863	0.217153	0.865861
Q9WTR6	Slc7a11	Cystine/glutamate transporter	1.09874	0.125653	0.511077	-	-	-	-	-	-
P70414	Slc8a1	Sodium/calcium exchanger 1	1.12771	0.260574	0.425229	-	-	-	-	-	-
Q8K596	Slc8a2	Sodium/calcium exchanger 2	1.29402	0.206453	0.0434152	1.12446	0.126891	0.135963	1.12398	0.18592	0.642895
Q61165	Slc9a1	Sodium/hydrogen exchanger 1	-	-	-	0.891224	0.0975304	0.0565639	-	-	-
P70441	Slc9a3r1	Na(+)/H(+) exchange regulatory cofactor NHE-RF1	-	-	-	1.16464	0.219937	0.194952	-	-	-
Q9JHL1	Slc9a3r2	Na(+)/H(+) exchange regulatory cofactor NHE-RF2	1.10392	0.0563458	0.162251	1.0127	0.102434	0.860107	0.997643	0.208279	0.986222
Q9EP96	Slco1a4	Solute carrier organic anion transporter family member 1A4	0.82759	0.0659618	0.00732009	0.844923	0.0883038	0.011489	0.844405	0.1262	0.14356
Q9ERB5	Slco1c1	Solute carrier organic anion transporter family member 1C1	0.880178	0.102698	0.0813818	1.02696	0.101495	0.748991	-	-	-
P55012	Slc12a2	Solute carrier family 12 member 2	0.92736	0.219085	0.501167	0.933516	0.0709672	0.34281	-	-	-
Q91V14	Slc12a5	Solute carrier family 12 member 5	1.1566	0.176428	0.250864	1.17014	0.102405	0.044618	1.34958	0.267634	0.148745
P53986	Slc16a1	Monocarboxylate transporter 1	1.05021	0.139582	0.588733	1.01972	0.124631	0.786128	0.97043	0.148567	0.759947
O70324	Slc16a2	Monocarboxylate transporter 8	-	-	-	1.00909	0.0660846	0.824341	0.93671	0.113267	0.498033
Q3TXX4	Slc17a7	Vesicular glutamate transporter 1	1.13512	0.237741	0.443599	0.499371	0.0819435	0.390341	1.1162	0.178116	0.493893
O88909	Slc22a8	Solute carrier family 22 member 8	0.845689	0.0929606	0.0298295	0.952656	0.0810307	0.363912	-	-	-
Q8JZU2	Slc25a1	Tricarboxylate transport protein, mitochondrial	0.979086	0.169975	0.820167	1.06501	0.0663154	0.106054	0.914429	0.0555012	0.0671423
Q8VEM8	Slc25a3	Phosphate carrier protein, mitochondrial	1.03053	0.071058	0.462725	1.03116	0.0445189	0.38176	1.05032	0.0544925	0.238406
P48962	Slc25a4	ADP/ATP translocase 1	1.08411	0.0944259	0.178766	1.02746	0.0434623	0.490886	1.02378	0.0748468	0.651397
P51881	Slc25a5	ADP/ATP translocase 2	1.00901	0.0586799	0.770685	1.00418	0.0446593	0.903695	1.0253	0.0469575	0.416994
Q9QZD8	Slc25a10	Mitochondrial dicarboxylate carrier	1.1687	0.211135	0.311941	1.01362	0.107389	0.882197	0.819898	0.0204578	0.0684483
Q9CR62	Slc25a11	Mitochondrial 2-oxoglutarate/malate carrier protein	1.07028	0.0829418	0.258941	1.03011	0.0472006	0.454372	1.01466	0.0938472	0.839207
Q8BH59	Slc25a12	Calcium-binding mitochondrial carrier protein Aralar1	1.1004	0.093576	0.138401	1.04177	0.0368764	0.243864	1.09042	0.123611	0.294228
Q9DB41	Slc25a18	Mitochondrial glutamate carrier 2	-	-	-	1.26254	0.300618	0.152936	-	-	-
Q9Z2Z6	Slc25a20	Mitochondrial carnitine/acylcarnitine carrier protein	0.951159	0.150868	0.607574	1.01276	0.143076	0.86998	0.884416	0.176551	0.541615
Q9D6M3	Slc25a22	Mitochondrial glutamate carrier 1	1.33873	0.349915	0.0929011	1.07108	0.080338	0.136605	1.18016	0.220067	0.312267
Q8BMD8	Slc25a24	Calcium-binding mitochondrial carrier protein SCaMC-1	0.897564	0.048677	0.102196	0.963473	0.0785909	0.509036	0.929039	0.074146	0.468647
Q5SWT3	Slc25a35	Solute carrier family 25 member 35	1.11177	0.582719	0.724967	-	-	-	-	-	-
Q8R0Y8	Slc25a42	Mitochondrial coenzyme A transporter SLC25A42	-	-	-	1.36137	0.634904	0.256798	-	-	-
Q5HZI9	Slc25a51	Solute carrier family 25 member 51	0.988868	0.0610975	0.947393	0.96715	0.194323	0.803288	0.930412	0.1139	0.722936
A2AF28	Slc25a53	Solute carrier family 25, member 53	0.910283	0.28004	0.571184	-	-	-	-	-	-
Q60738	Slc30a1	Zinc transporter 1	0.885774	0.0568079	0.0576497	0.949181	0.0670394	0.203977	1.00809	0.176329	0.946549
P97441	Slc30a3	Zinc transporter 3	-	-	-	1.39258	0.245446	0.123223	-	-	-
Q5IRJ6	Slc30a9	Zinc transporter 9	-	-	-	1.07323	0.279092	0.623996	-	-	-
O35633	Slc32a1	Vesicular inhibitory amino acid transporter	-	-	-	1.03686	0.121426	0.635326	1.16983	0.197357	0.23224
Q9DCP2	Slc38a3	Sodium-coupled neutral amino acid transporter 3	0.849792	0.0347279	0.00401351	0.944355	0.137626	0.415812	0.869963	0.0376637	0.0528322
Q31125	Slc39a7	Zinc transporter SLC39A7	0.927126	0.226136	0.584645	0.975889	0.122315	0.841426	0.955126	0.141751	0.644668
Q6X893	Slc44a1	Choline transporter-like protein 1	0.958119	0.103447	0.614058	0.89372	0.0739489	0.0689347	0.888714	0.23303	0.495208
Q8BY89	Slc44a2	Choline transporter-like protein 2	1.0191	0.0550333	0.622915	0.931901	0.0564839	0.122409	0.981748	0.0562297	0.681973
The fold change was calculated from the count estimated by DIA-NN in the isolated brain capillaries of age-matched APP-KI and wild-type (WT) mice.
The P-values were estimated using the Welch’s test.
Each data point represents the mean ± SD (n = 3–5).

## Sheet: Additional Table 4
Additional Table 4. Temporal profiles of the levels of ABC and SLC transporter proteins in the brain of APP-KI mice
Uniprot ID	Gene name	Protein name	2 month			5 month			12 month
			FC		P-value	FC		P-value	FC		P-value
			Mean	SD		Mean	SD		Mean	SD
Q61102	Abcb7	ATP-binding cassette sub-family B member 7, mitochondrial	1.09198	0.12482	0.183481	1.02294	0.0305276	0.330687	1.11306	0.228101	0.672116
P61222	Abcb8	Mitochondrial potassium channel ATP-binding subunit	0.958842	0.0765826	0.489929	0.818235	0.140154	0.108935	0.897399	0.110086	0.561665
P55096	Abcd3	ATP-binding cassette sub-family D member 3	-	-	-	1.05471	0.10412	0.408628	0.980967	0.0467845	0.876086
Q9CXJ4	Abce1	ATP-binding cassette sub-family E member 1	-	-	-	-	-	-	1.10897	0.243478	0.541518
P43006	Slc1a2	Excitatory amino acid transporter 2	1.01109	0.0434636	0.729304	1.03241	0.0257679	0.0688139	1.12172	0.0710715	0.055547
P56564	Slc1a3	Excitatory amino acid transporter 1	1.08847	0.119862	0.166698	1.06204	0.0581534	0.0531536	1.29003	0.0675793	0.00107024
O35874	Slc1a4	Neutral amino acid transporter A	1.05725	0.148132	0.500946	1.06346	0.0219419	0.00528388	1.4164	0.113636	0.0149914
P17809	Slc2a1	Solute carrier family 2, facilitated glucose transporter member 1	0.945706	0.138324	0.541093	1.00899	0.0495619	0.797571	1.2775	0.022234	0.00034045
P32037	Slc2a3	Solute carrier family 2, facilitated glucose transporter member 3	1.04224	0.0751857	0.311294	0.963892	0.0521842	0.198666	0.89365	0.0220418	0.00385543
P10852	Slc3a2	4F2 cell-surface antigen heavy chain	0.994556	0.0514653	0.839302	0.992215	0.0485885	0.749752	1.02304	0.04138	0.396337
O88343	Slc4a4	Electrogenic sodium bicarbonate cotransporter 1	0.958546	0.0631508	0.43225	1.00771	0.0323434	0.699129	1.18484	0.0936716	0.0339615
Q8JZR6	Slc4a8	Electroneutral sodium bicarbonate exchanger 1	-	-	-	-	-	-	0.719675	0.247529	0.257757
Q5DTL9	Slc4a10	Sodium-driven chloride bicarbonate exchanger	1.03936	0.0669461	0.480865	1.00821	0.0212802	0.824386	1.1662	0.0550883	0.132944
P31648	Slc6a1	Sodium- and chloride-dependent GABA transporter 1	1.00729	0.0406561	0.765338	0.989807	0.0366189	0.763754	1.03245	0.0759256	0.625601
Q61327	Slc6a3	Sodium-dependent dopamine transporter	-	-	-	-	-	-	1.04714	0.103554	0.847866
Q6PGE7	Slc6a7	Sodium-dependent proline transporter	-	-	-	-	-	-	0.887833	0.193203	0.456947
P28571	Slc6a9	Sodium- and chloride-dependent glycine transporter 1	0.903598	0.0453164	0.424524	1.016	0.147591	0.845028	1.06771	0.17153	0.633552
P31650	Slc6a11	Sodium- and chloride-dependent GABA transporter 3	1.01167	0.0870238	0.81258	1.01145	0.0246858	0.638716	1.12257	0.102875	0.112852
Q8BJI1	Slc6a17	Sodium-dependent neutral amino acid transporter SLC6A17	0.946225	0.0875502	0.254266	1.0077	0.0747678	0.877679	1.08832	0.0278045	0.0211811
Q9Z127	Slc7a5	Large neutral amino acids transporter small subunit 1	1.04467	0.344193	0.803923	1.10531	0.0979476	0.0589256	1.12619	0.122859	0.189788
Q8BXR1	Slc7a14	Probable cationic amino acid transporter	-	-	-	-	-	-	0.685992	0.169281	0.176009
P70414	Slc8a1	Sodium/calcium exchanger 1	1.08555	0.0555013	0.240771	0.955862	0.104757	0.392366	1.03203	0.0840909	0.721772
Q8K596	Slc8a2	Sodium/calcium exchanger 2	1.05217	0.0309283	0.0965189	1.03218	0.0308738	0.166384	0.929179	0.0686018	0.25139
Q61165	Slc9a1	Sodium/hydrogen exchanger 1	-	-	-	1.05917	0.131182	0.563332	-	-	-
P70441	Slc9a3r1	Na(+)/H(+) exchange regulatory cofactor NHE-RF1	0.948106	0.0317586	0.0734794	1.01916	0.0607614	0.514052	1.29765	0.0953492	0.00699515
P55012	Slc12a2	Solute carrier family 12 member 2	0.862985	0.0996241	0.0648321	0.936732	0.106389	0.261504	1.22832	0.12335	0.0919339
Q91V14	Slc12a5	Solute carrier family 12 member 5	1.02353	0.0318496	0.172553	1.01099	0.0151897	0.310336	1.02552	0.0454869	0.451308
P53986	Slc16a1	Monocarboxylate transporter 1	1.10483	0.111415	0.238329	1.06866	0.0365271	0.189982	1.67694	0.426932	0.0892448
Q8BLE7	Slc17a6	Vesicular glutamate transporter 2	-	-	-	0.991103	0.0449603	0.742505	-	-	-
Q3TXX4	Slc17a7	Vesicular glutamate transporter 1	0.949926	0.0615972	0.208348	1.04509	0.064795	0.235166	0.996467	0.0799591	0.9503
Q8BRU6	Slc18a2	Synaptic vesicular amine transporter	-	-	-	1.05674	0.0911046	0.66183	-	-	-
B1AXF2	Slc24a2	Solute carrier family 24 member 2	0.990271	0.0341695	0.753675	1.04002	0.0493518	0.208015	1.22584	0.0656136	0.1322
Q8JZU2	Slc25a1	Tricarboxylate transport protein, mitochondrial	1.01147	0.0463912	0.821667	0.978155	0.0702013	0.612739	0.884795	0.117686	0.195028
Q8VEM8	Slc25a3	Phosphate carrier protein, mitochondrial	1.00725	0.0553063	0.899602	1.01344	0.0193231	0.578083	0.891243	0.121005	0.196815
P48962	Slc25a4	ADP/ATP translocase 1	0.997116	0.0527819	0.969238	0.985793	0.0349429	0.596335	0.81408	0.112715	0.0413666
P51881	Slc25a5	ADP/ATP translocase 2	0.988716	0.0449799	0.822215	0.981653	0.0253901	0.425205	0.850954	0.109657	0.0716765
Q9QZD8	Slc25a10	Mitochondrial dicarboxylate carrier	0.893827	0.158549	0.437213	0.992846	0.139714	0.930614	0.851853	0.133323	0.177068
Q9CR62	Slc25a11	Mitochondrial 2-oxoglutarate/malate carrier protein	1.01968	0.0221721	0.652042	1.01869	0.0204404	0.410564	0.919164	0.182623	0.492451
Q8BH59	Slc25a12	Calcium-binding mitochondrial carrier protein Aralar1	1.02104	0.0601577	0.735888	1.01522	0.0209862	0.548752	0.842961	0.086559	0.0292262
Q9DB41	Slc25a18	Mitochondrial glutamate carrier 2 (GC-2)	0.988388	0.097868	0.896806	1.01902	0.076441	0.642759	0.959216	0.0744727	0.413558
Q9Z2Z6	Slc25a20	Mitochondrial carnitine/acylcarnitine carrier protein	1.06934	0.0724696	0.280839	1.10651	0.17194	0.264412	1.1411	0.327325	0.513017
Q9D6M3	Slc25a22	Mitochondrial glutamate carrier 1 (GC-1)	1.06642	0.0403211	0.385881	1.01514	0.0384054	0.633108	0.848348	0.0760103	0.0198717
Q6GQS1	Slc25a23	Calcium-binding mitochondrial carrier protein SCaMC-3	0.798212	0.148046	0.149033	0.913652	0.086392	0.148045	0.940725	0.0610564	0.16435
Q8BMD8	Slc25a24	Calcium-binding mitochondrial carrier protein SCaMC-1	-	-	-	1.11328	0.14044	0.30909	-	-	-
A2ASZ8	Slc25a25	Calcium-binding mitochondrial carrier protein SCaMC-2	1.05195	0.0490185	0.492858	-	-	-	0.984417	0.101996	0.867921
A0A3B2WCR9	Slc25a27	Solute carrier family 25, member 27	1.00958	0.0538454	0.862379	0.979212	0.0481388	0.692043	0.662647	0.126799	0.00959234
Q3V132	Slc25a31	ADP/ATP translocase 4	-	-	-	0.965449	0.210814	0.815986	-	-	-
Q8R0Y8	Slc25a42	Mitochondrial coenzyme A transporter SLC25A42	1.11631	0.116992	0.423634	0.958062	0.171241	0.741346	0.774779	0.291709	0.28205
Q9CQS4	Slc25a46	Solute carrier family 25 member 46	1.01087	0.155704	0.903422	1.06596	0.0961694	0.353218	0.956744	0.105583	0.557699
Q5HZI9	Slc25a51	Mitochondrial nicotinamide adenine dinucleotide transporter SLC25A51	0.983588	0.0933185	0.850572	0.947293	0.0360604	0.0683342	0.903017	0.226478	0.575433
Q60714	Slc27a1	Long-chain fatty acid transport protein 1	-	-	-	1.04755	0.062851	0.486518	-	-	-
Q91VE0	Slc27a4	Long-chain fatty acid transport protein 4	0.891011	0.28113	0.472169	0.943216	0.187388	0.622269	0.657829	0.353502	0.223626
P97441	Slc30a3	Zinc transporter 3 (ZnT-3)	0.969369	0.0807146	0.554308	1.10421	0.0839153	0.0384163	-	-	-
Q5IRJ6	Slc30a9	Zinc transporter 9 (ZnT-9)	1.02618	0.110185	0.785006	1.05256	0.0713279	0.589907	0.86589	0.229104	0.392498
O35633	Slc32a1	Vesicular inhibitory amino acid transporter	1.01564	0.0487535	0.705603	0.975525	0.0637713	0.545363	1.01455	0.010051	0.492666
Q9DCP2	Slc38a3	Sodium-coupled neutral amino acid transporter 3	1.03322	0.201993	0.743209	1.10139	0.114113	0.103332	1.1064	0.0297132	0.147186
Q6P5F6	Slc39a10	Zinc transporter ZIP10	-	-	-	0.897597	0.107902	0.157696	-	-	-
Q5FWH7	Slc39a12	Zinc transporter ZIP12	0.812579	0.159953	0.0517835	-	-	-	-	-	-
Q6X893	Slc44a1	Choline transporter-like protein 1	0.927784	0.0468846	0.146681	1.0272	0.108257	0.652633	1.21955	0.0750282	0.00721133
Q8BY89	Slc44a2	Choline transporter-like protein 2	1.22959	0.165144	0.0367991	1.00424	0.0901074	0.945758	1.30163	0.150033	0.0766161
The fold change was calculated from the count estimated by DIA-NN in the brain of age-matched APP-KI and wild-type (WT) mice.
The P-values were estimated using the Welch’s test.
Each data point represents the mean ± SD (n = 3–5).

## Sheet: Additional Table 5
Additional Table 5. Temporal profiles of the levels of proteins related to receptor-mediated transcytosis in the brain capillaries of APP-KI mice
Uniprot ID	Gene name	Protein name	2 month			5 month			12 month
			FC		P-value	FC		P-value	FC		P-value
			Mean	SD		Mean	SD		Mean	SD
Q62351	Tfrc	Transferrin receptor protein 1	0.928851	0.0517142	0.174259	0.928355	0.0990754	0.295496	0.758952	0.0601535	0.0166878
P15208	Insr	Insulin receptor	1.08875	0.129556	0.441355	-	-	-	1.25966	0.373578	0.327711
Q91ZX7	Lrp1	Prolow-density lipoprotein receptor-related protein 1	0.980062	0.0353005	0.419269	1.0621	0.0984165	0.249182	1.08698	0.113109	0.283631
P17809	Slc2a1	Solute carrier family 2, facilitated glucose transporter member 1	0.902401	0.0849763	0.0566017	0.954782	0.0545849	0.243023	0.965604	0.132882	0.704554
P10852	Slc3a2	4F2 cell-surface antigen heavy chain	0.955353	0.0733461	0.253906	0.975804	0.0544171	0.488407	0.956683	0.091088	0.480921
Q61559	FCGRT	IgG receptor FcRn large subunit p51	0.938071	0.0768331	0.475693	0.888384	0.0953444	0.0988422	0.888973	0.101036	0.415749
The fold change was calculated from the count estimated by DIA-NN in the brain of age-matched APP-KI and wild-type (WT) mice.
The P-values were estimated using the Welch’s test.
Each data point represents the mean ± SD (n = 3–5).

## Sheet: Additional Table 6
Additional Table 6. Temporal profiles of Ab production and clearance in the brain and brain capillaries of APP-KI mice
				Brain									Isorated brain capillary
	Uniprot ID	Gene name	Protein name	2 month			5 month			12 month			2 month			5 month			12 month
				FC		P-value	FC		P-value	FC		P-value	FC		P-value	FC		P-value	FC		P-value
				Mean	SD		Mean	SD		Mean	SD		Mean	SD		Mean	SD		Mean	SD
Production	P12023	App	Amyloid-beta A4 protein	0.888498	0.12164	0.268968	0.949642	0.0622314	0.22684	0.957962	0.0254004	0.0312129	1.00351	0.0903395	0.955163	1.02455	0.139138	0.742223	0.893921	0.0958068	0.222389
	P56818	Bace1	Beta-secretase 1	-	-	-	-	-	-	-	-	-	-	-	-	-	-	-	-	-	-
	P49769	Psen1	Presenilin-1	-	-	-	-	-	-	-	-	-	-	-	-	-	-	-	-	-	-
	Q9CQR7	Pen2	Gamma-secretase subunit PEN-2	-	-	-	-	-	-	-	-	-	-	-	-	-	-	-	-	-	-
	Q8BVF7	Aph1a	Gamma-secretase subunit APH-1A	-	-	-	-	-	-	-	-	-	-	-	-	-	-	-	-	-	-
	P57716	cstn	Nicastrin	-	-	-	-	-	-	-	-	-	-	-	-	-	-	-	-	-	-
Degradation	Q61391	mme	Neprilysin	-	-	-	-	-	-	-	-	-	-	-	-	-	-	-	-	-	-
	P09470	Ace	Angiotensin-converting enzyme	-	-	-	-	-	-	-	-	-	-	-	-	-	-	-	-	-	-
	Q4PZA2	Ece1	Endothelin-converting enzyme 1	-	-	-	-	-	-	-	-	-	0.919538	0.23502	0.485563	-	-	-	-	-	-
	B2RQR8	Ece2	Endothelin-converting enzyme 2	-	-	-	-	-	-	-	-	-	-	-	-	-	-	-	-	-	-
Transport/Degradation	Q9JHR7	Ide	Insulin-degrading enzyme	1.06773	0.0324986	0.0984546	1.68701	0.281495	0.00323394	1.15136	0.165755	0.0979755	1.11672	0.202867	0.343245	0.890623	0.080576	0.126176	-	-	-
Transport	Q62151	RAGE	Advanced glycosylation end product-specific receptor	-	-	-	-	-	-	-	-	-	-	-	-	-	-	-	-	-	-
	Q91ZX7	Lrp1	Prolow-density lipoprotein receptor-related protein 1	0.944969	0.132219	0.696453	1.02613	0.081565	0.580211	1.36441	0.270635	0.0118587	0.980062	0.0353005	0.419269	1.0621	0.0984165	0.249182	1.08698	0.113109	0.283631
	A2ARV4	Lrp2	Low-density lipoprotein receptor-related protein 2	-	-	-	-	-	-	-	-	-	-	-	-	-	-	-	-	-	-
	P21447	Abcb1a	ATP-dependent translocase ABCB1	-	-	-	-	-	-	-	-	-	0.896381	0.0896518	0.0653389	0.935803	0.0638467	0.153794	0.891224	0.0975357	0.190114
	Q7TMS5	Abcg2	Broad substrate specificity ATP-binding cassette transporter ABCG2	-	-	-	-	-	-	-	-	-	0.874049	0.151492	0.10746	0.900546	0.0674771	0.043698	0.883843	0.0710091	0.17115
The fold change was calculated from the count estimated by DIA-NN in the brain and isolated brain capillary of age-matched APP-KI and wild-type (WT) mice.
The P-values were estimated using the Welch’s test.
Each data point represents the mean ± SD (n = 3–5).
